# Supplementary material for: Selection for Phytophthora Root Rot Resistance in Chickpea Crosses Affects Yield Potential of Chickpea × Cicer echinospermum Backcross Derivatives
Source: Plants (Basel). 2024 May 22;13(11):1432. doi: 10.3390/plants13111432 (PMC11174912; doi:10.3390/plants13111432)
Supplement: Supplementary file 1 [file plants-13-01432-s001.zip]

Archive with 1 entries (1 files):
- plants-2970130-supplementary.pdf
